# Supplementary material for: Aerophobin-1 from the Marine Sponge Aplysina aerophoba Modulates Osteogenesis in Zebrafish Larvae
Source: Mar Drugs. 2022 Feb 11;20(2):135. doi: 10.3390/md20020135 (PMC8880152; doi:10.3390/md20020135)
Supplement: Supplementary file 1 [file marinedrugs-20-00135-s001.zip]

Archive with 1 entries (1 files):
- marinedrugs-1584702-supplementary.pdf
